# Supplementary material for: Maternal RSV vaccination generates high-affinity antibodies that efficiently transfer to infants, providing enhanced passive immunity
Source: Nat Commun. 2026 May 8;17:6223. doi: 10.1038/s41467-026-72659-3 (PMC13369169; doi:10.1038/s41467-026-72659-3)
Supplement: Supplementary file 4 — Source Data [file 41467_2026_72659_MOESM4_ESM.xlsx]

## Sheet: Figure 1
1B							1C
	No Vx		RSV Vx					No Vx		RSV Vx
Sample	M	C	M	C			Sample	M	C	M	C
697		6952					697		4829
697	3205						697	3403
736		15953					736		15387
736	8981						736	9157
738		29086					738		3278
738	3431						738	1589
749		9353					749		8609
749	2389						749	1245
751		3356					751		1206
751	1990						751	536
752		416					752		238
752	316						752	132
753		3363					753		910
753	3325						753	857
762		1102					762		2286
762	1024						762	2257
764		1044					764		452
764	659						764	979
770		14012					770		5670
770	5142						770	2580
772		1390					772		827
772	3123						772	1552
773		1306					773		1070
773	1203						773	1080
775		3600					775		1340
775	3465						775	1091
776		991					776		3232
776	1015						776	3137
777		20503					777		16252
777	9525						777	9153
778		3221					778		3223
778	1014						778	1029
779		3789					779		4775
779	1203						779	1536
780		1592					780		1341
780	1458						780	1261
783		1022					783		2150
783	861						783	1017
784		10701					784		3486
784	3436						784	1596
787		2952					787		975
787	1089						787	367
788		67389					788		14259
788	53374						788	9775
791		3847					791		3077
791	2069						791	1071
792		10224					792		5450
792	13145						792	10013
794		2144					794		1095
794	2993						794	963
796				6735			796				12292
796			5523				796			10557
797		3200					797		1678
797	1401						797	911
803				86115			803				79970
803			84105				803			84598
807		1202					807		1789
807	1121						807	1779
808		12453					808		5013
808	10835						808	5179
809				3438			809				9044
809			8500				809			31678
810				362			810				877
810			1055				810			1075
813				72434			813				70934
813			78713				813			74544
814				3263			814				12550
814			12190				814			45292
815				62488			815				27706
815			41401				815			28512
816				37194			816				35630
816			34838				816			30277
817		1473					817		848
817	1327						817	828
818				8048			818				4387
818			9696				818			12519
819				47600			819				83264
819			32494				819			74794
821		3382					821		805
821	9408						821	1993
822				34593			822				48121
822			36475				822			50046
823		1068					823		505
823	938						823	435
824				53657			824				48050
824			57605				824			51974
825				21048			825				32157
825			9729				825			31115
826				66121			826				51954
826			68783				826			60743
828				140			828				311
828			131				828			520
830				86890			830				28806
830			41373				830			25527
831				813			831				361
831			676				831			355
833				5520			833				3015
833			9991				833			9686
835				46624			835				78877
835			31897				835			77151
837				6086			837				9628
837			3374				837			8031
838		1048					838		430
838	3114						838	846
840				27340			840				29323
840			57939				840			32596
841				80906			841				44110
841			86386				841			48309
842				84887			842				73891
842			40272				842			24079
844				9189			844				12267
844			8969				844			10524
847		10029					847		9490
847	8456						847	8131
851		2083					851		2090
851	2828						851	2351
852				15621			852				13710
852			5675				852			11034
854				35229			854				36427
854			75797				854			75605
855				33836			855				26261
855			69328				855			26469
859				56446			859				38939
859			59676				859			41894
860				86467			860				51946
860			66967				860			29460
862		3508					862		1887
862	2734						862	1735
865				9544			865				5693
865			12768				865			5182
868				58498			868				155818
868			30930				868			77328
872				79358			872				60578
872			28091				872			28909
874				1052			874				1536
874			5894				874			7576
875				26543			875				25804
875			17597				875			25032
876		203					876		163
876	311						876	183
879				32696			879				12319
879			49029				879			28357
887				37909			887				62306
887			86732				887			69502
888				37183			888				29710
888			15141				888			13609
891				31889			891				43715
891			31964				891			28252
896				84220			896				10727
896			84823				896			43127
898		1082					898		3209
898	1079						898	3305
899		6200					899		1456
899	2910						899	926
903				10198			903				76265
903			12302				903			79957
904				13026			904				80581
904			9709				904			70756
905				44558			905				76129
905			22619				905			43817
908		448					908		3203
908	455						908	1793
909		9648					909		9621
909	9592						909	9674
910		309					910		1291
910	396						910	1225
911		3528					911		4473
911	3534						911	3363
914		8029					914		3480
914	7165						914	3209
916				9215			916				3605
916			9472				916			3544
920		3316					920		3377
920	5681						920	3379
922				12236			922				16525
922			5920				922			9876
924		1113					924		1013
924	3484						924	2086
928				23990			928				13872
928			18532				928			9372
930				28961			930				8231
930			18947				930			3292
932		9994					932		4870
932	3721						932	2618
933				26399			933				36497
933			8858				933			9575
940				1932			940				4235
940			2089				940			4962
947		2588					947		1029
947	1167						947	1016
949		4269					949		1525
949	1562						949	782
952		1173					952		931
952	588						952	652
955		7389					955		4498
955	4201						955	3267
966		1086					966		357
966	1893						966	364
967		9558					967		3679
967	6473						967	3279
972		3895					972		1120
972	2685						972	985
975		819					975		834
975	1045						975	828
977				58717			977				38552
977			51274				977			30997
978		957					978		306
978	418						978	340
1001		3684					1001		1405
1001	3473						1001	1323
1008		1140					1008		974
1008	986						1008	368
1016		1094					1016		499
1016	1075						1016	434

## Sheet: Figure 2
2A						2B														2C										2D										2E
	No Vx		RSV Vx				IgG				IgA				IgM						No Vx				RSV Vx						No Vx				RSV Vx						No Vx				RSV Vx
							No Vx		RSV Vx		No Vx		RSV Vx		No Vx		RSV Vx
Sample	M	C	M	C		Sample	M	C	M	C	M	C	M	C	M	C	M	C		Sample	M		C		M		C			Sample	M		C		M		C			Sample	M		C		M		C
697	576.12	1218.19				697		826.88				0.89				0.1				697	25876.5	27453.5	11917	36533						697	17127	17143	17985.5	22765.5						697	4743	4235	6491.5	6032.5
736	1001.7	1660.74				697	546.63				80.04				0.1
																				736	39927.5	41670.5	52754	51373						736	38915	39248	42235.5	38838.5						736	5595.5	5603.5	7010	5979
																				738	9629	8946	13154.5	14258.5						738	6706.5	7656.5	10251	8828						738	3045.5	3337.5	4012	3900
						736		1401.89				0.1				0.1				749	12507	12095	20925.5	22024.5						749	11216	11241	17360.5	20952.5						749	951	1300	2065.5	2113.5
						736	1422.87				148.65				0.1					751	6441	7706	11248	10778						751	5141	4371	9505	8063						751	1380	1604	2283	2468
738	236	493.08				738		656.72				0.1				0.1				752	3782.5	3132.5	7161	6359						752	3504.5	2653.5	4185	4339						752	134.5	287.5	544	586
749	327.38	824.11				738	378.27				50.34				0.1					753	9117	8935	11638.5	10882.5						753	6670	6664	6032.5	7090.5						753	3246	3103	4112.5	3347.5
						749		641.36				0.1				0.1				762	6999.5	7175.5	8788	9883						762	5162.5	4752.5	5372	6685						762	957.5	735.5	646	617
						749	399.65				32.98				0.1					764	10711	9022	12790.5	13148.5						764	9512.5	10325.5	9254	9737						764	846	494	802.5	688.5
751	221.58	484.78				751		492.57				0.1				0.1				770	16274.5	16200.5	28931.5	26096.5						770	11531	11391	18303	16392						770	3264.5	2786.5	4888.5	4809.5
						751	247.81				71.43				0.1					772	14728.5	19958.5	15298	18519						772	19854.5	19979.5	15671	10541						772	10960.5	10470.5	6468	6065
						752		352.5				2.38				3.05				773	9445.5	9747.5	12517	12450						773	5757	5762	7584.5	8669.5						773	812.5	824.5	892	1137
752	156.83	247.25				752	320.35				27.7				0.1					775	14093.5	11578.5	13454	16100						775	9713.5	9155.5	7129	8157						775	6601.5	7365.5	6544	662
						753		530.21				0.1				0.91				776	9568	12110	13988	13470						776	8738	9345	11141	9884						776	963	1047	1038	921
						753	367.66				11.02				0.1					777	19471.5	18715.5	19833	21204						777	9408.5	10065.5	9760	9340						777	3721.5	3579.5	3151	3391
753	349.92	463.27				762		656.84				1.07				0.1				778	7794.5	8027.5	6190.5	9419.5						778	5487	4852	5129	7242						778	950.5	681.5	873.5	849.5
						762	601.35				97.07				0.1					779	5600.5	7879.5	14570	13105						779	5134	5158	9048.5	10370.5						779	1206.5	1849.5	2417	2471
																				780	14134.5	12866.5	17693.5	16618.5						780	9558.5	6692.5	12148.5	11388.5						780	1683.5	1496.5	2323.5	2316.5
762	414.23	501.07
						764		833.726				0.1				0.1				783	10357	9923	15380	16907						783	6043.5	7032.5	9223.5	11388.5						783	2290.5	1932.5	3117.5	3121.5
						764	439.74				76.48				0.1					784	9194	12169	22625	20236						784	5676.5	7380.5	17365.5	19147.5						784	927.5	891.5	2326.5	2473.5
																				787	9874	9024	16567.5	14836.5						787	5173	1510	6671.5	7610.5						787	720.5	472.5	1666	1645
																				788	20917	18551	20326.5	26131.5						788	14783	16425	20792.5	17033.5						788	6269.5	6260.5	6447	6950
764		444.07																		791	24016	23335	36109.5	32323.5						791	21127	17020	33114.5	28275.5						791	4977.5	4142.5	7376	7017
764	283.34					770		795.652				0.1				0.1				792	12813	14567	10287	11113						792	7289.5	7510.5	4787.5	4544.5						792	3912	4240	2973	2668
						770	596.19				135.09				0.1					794	11606.5	11102.5	20046	20990						794	4126.5	4132.5	8222	8214						794	1568	1456	2728.5	2378.5
																				796					25396.5	27554.5	25033	29339		796					19369.5	19662.5	19143	8199		796					341	333	377.5	521.5
770		855.48				772		676.58				2.19				0.1				797	8751	7767	13899	14965						797	7532	7477	10908	12094						797	3622.5	3179.5	4467.5	4846.5
770	458.3					772	840.35				97.06				0.1					803					41185.5	41257.5	42636.5	43885.5		803					30309.5	33631.5	28641.5	31329.5		803					4217	3404	4447	4341
						773		591.39				0.1				0.26				807	19325	17960	21891	22909						807	8558	8351	12882	12306						807	1581.5	1563.5	1954.5	2067.5
772		441.57				773	317.07				27.37				0.1					808	18025	19145	22020.5	19653.5						808	10667	11554	10108.5	12088.5						808	2426	2842	1904.5	975.5
772	664.41					775		961.29				0.65				0.1				809					34106	24717	30178	31496		809					28417.5	27291.5	22191.5	21912.5		809					2594.5	2656.5	4457.5	3797.5
773	194.5	406.53				775	717.98				113.55				0.1					810					9510	8454	9016	8374		810					25807.5	22313.5	13649.5	15041.5		810					750.5	815.5	382.5	512.5
						776		320.36				1.31				0.1				813					34684	36244	42613.5	41106.5		813					29138	31267	33088.5	30809.5		813					658	570	462.5	311.5
						776	270.97				22.63				0.1					814					49371.5	54187.5	41714.5	39171.5		814					46012	44618	27961	28723		814					1471	1455	1492	1688
						777		702.99				5.43				0.1				815					46479.5	47446.5	51379.5	48588.5		815					43386	34676	43607	46090		815					1571.5	1481.5	2593.5	3048.5
						777	436.56				11.28				0.1					816					676	762	48706.5	53483.5		816					327.5	300.5	42664	33127		816					1	1	6049	5589
775	425.69	723.86																		817	6161	5928	8488	7871						817	6603.5	6360.5	6255.5	7308.5						817	1972.5	1833.5	2221.5	1457.5
																				818					27630.5	30223.5	34010.5	30982.5		818					22471	20881	27530	23645		818					1499	1630	1955	2067
						778		1160.97				0.1				0.1				819					20077	19205	23753.5	21129.5		819					11891.5	11028.5	16384	14856		819					183	317	655.5	573.5
776	240.77	376.21				778	895.9				60.16				0.1					821	11794	11971	6299.5	6161.5						821	10740.5	11275.5	5866	5543						821	3908.5	3379.5	2855	2489
																				822					39029.5	40335.5	39454.5	38259.5		822					30842	31927	30972	32875		822					305	146	156	175
																				823	3673	3324	4966.5	4577.5						823	2326	2198	3014.5	2710.5						823	598	607	688.5	793.5
777	52.86	447.92																		824					30036	30045	34974	33252		824					28571.5	27500.5	27041.5	25870.5		824					4957.5	4392.5	4255.5	4812.5
						779		1428.47				3.26				0.1				825					31433.5	29874.5	30177.5	28430.5		825					23279	20604	24302	22153		825					318	257	319	655
						779	823.3				102.26				0.1					826					33381	36925	33865	33331		826					23413.5	27209.5	25926.5	29343.5		826					667.5	662.5	489.5	569.5
778		586.2																		828					6155	6707	4796	5744		828					18166.5	14948.5	8928.5	10181.5		828					2310	2264	941	811
778	315.85					780		495.58				0.1				1.17				830					33648.5	36285.5	46360	44889		830					30150	30049	31267.5	28077.5		830					7694.5	8203.5	8898	9242
						780	434.85				18.2				0.1					831					8018.5	7976.5	11008	12005		831					7695	6759	8432.5	7508.5		831					798.5	624.5	592	824
																				833					34301	30858	12647	13763		833					28948.5	24890.5	7684.5	7644.5		833					5603	7128	5185	6096
779		1068.26																		835					21586	20898	24895.5	25522.5		835					20747.5	20854.5	20047	21401		835					1474	1397	1929.5	1749.5
779	366.25					783		824.71				0.1				0.1				837					25877.5	24893.5	39456	36647		837					24368	19706	29033.5	25693.5		837					3504.5	3169.5	4418	4875
						783	362.28				73.44				0.1					838	6750	6372	5453.5	4682.5						838	13841	9786	5959.5	6037.5						838	2542.5	2230.5	1143	1268
780		589.97				784		428.01				0.1				0.1				840					33993	33691	36441	38795		840					22736	28041	30823	25538		840					4423.5	3475.5	2943.5	3122.5
780	455.67					784	193.34				14.3				0.1					841					26605	30998	42386	42280		841					31905	33917	47329	41417		841					5202.5	4769.5	8100.5	7978.5
						787		251.94				1.83				0.1				842					41731	36321	47046	42758		842					34642	27302	32482	34452		842					4292.5	4540.5	6458.5	5465.5
						787	242.43				16.35				0.1					844					25816	24730	30323	31555		844					16742	15657	19498	18393		844					5106.5	5749.5	5818.5	4313.5
						788		711.31				0.1				0.43				847	25224	26016	27889	28694						847	16799	14575	16366	17147						847	1341.5	1110.5	858.5	889.5
783	431.75	731.92				788	558.25				52.95				0.1					851	4366.5	4860.5	4438.5	4578.5						851	5352.5	5517.5	3190.5	1981.5						851	3523	2957	2114	2175
784	197.16	365.42				791		806.19				0.1				0.1				852					19953	19711	26056	27387		852					24156.5	22953.5	26421.5	22411.5		852					282	152	340	259
						791	638.68				90.41				0.1					854					43294.5	43687.5	32791	36312		854					25651.5	34936.5	23927	25613		854					4729	5127	3691.5	3681.5
						792		681.73				4.19				0.1				855					21102.5	21173.5	36004	35343		855					17859.5	18577.5	23445	25552		855					4623	4513	3440.5	3743.5
																				859					24521	23616	25605	25809		859					25253	26072	21468	24384		859					3669.5	4416.5	2142.5	2151.5
																				860					27313	26393	29569	29838		860					17071	24461	24149	26741		860					4109.5	3099.5	6576.5	5674.5
787	410.6	307.51				792	806.81				34.3				0.73					862	6203	6768	9016	7513						862	4162.5	4012.5	5343.5	5141.5						862	396	541	732	1001
																				865					23849.5	24161.5	20901	20298		865					16867	15662	13377.5	14499.5		865					801.5	769.5	1164	1241
						794		1371.36				5.79				6.45				868					41017.5	40170.5	40238.5	38932.5		868					34143.5	33613.5	32200.5	28306.5		868					2352	2151	3166	2942
788	929.78	1077.64				794	1190.51				66.8				65.37
						796				2240.06				0.1				0.1		872					28707	26729	31508	30297		872					25141	21184	21995	21076		872					2144.5	2052.5	3214.5	3149.5
						796			1911.04				349.11				0.1			874					13652.5	13117.5	5974	5568		874					9322.5	9800.5	3185	3397		874					762	735	684.5	766.5
						797		465.7				0.1				0.1				875					17155.5	17634.5	31776	36428		875					16456.5	15031.5	25834	24227		875					2950.5	2163.5	1794	2145
						797	339.78				105.14				0.1					876	719.5	1210.5	2512.5	2547.5						876	3299.5	2610.5	3544.5	3868.5						876	73.5	42.5	151.5	189.5
791	626.11	930.94				803				1247.3				0.1				0.1		879					14897	13715	22478	29048		879					14585.5	14606.5	16478.5	17476.5		879					335	281	153	230
						803			1129.33				48.47				0.1			887					47852.5	42318.5	48244.5	44001.5		887					36678	35956	34169	32921		887					3828.5	3381.5	3936.5	4209.5
						807														888					16938	1	29204	29407		888					9816.5	1	25505.5	20615.5		888					1	1	3267.5	4055.5
						807														891					25633.5	28625.5	42139.5	38586.5		891					23690.5	24280.5	31542.5	16557.5		891					1059.5	1048.5	1638.5	1073.5
						808		773.02				3.26				0.1				896					31907.5	31824.5	31964	31643		896					28632.5	27939.5	27185	26572		896					420.5	327.5	354	284
792		358.79																		898	8251.5	8108.5	11381	10371						898	7756.5	6457.5	7091	9037						898	1211.5	1029.5	861	656
792	556.19																			899	24041.5	22456.5	34801.5	36013.5						899	11416.5	12389.5	18988.5	21688.5						899	3542.5	3746.5	6190.5	6485.5
794	173.74	322.21				808	623.29				101.65				0.63
796			3493.9	6677.47																903					42875.5	40711.5	41626.5	47234.5		903					38349.5	37526.5	35099.5	34755.5		903					314.5	350.5	238.5	543.5
						809				974.75				4.88				0.1		904					23899.5	23388.5	41142	39469		904					22515.5	23437.5	39319	30348		904					884.5	838.5	878	771
						809			879.14				451.41				0.1			905					37944	41456	52957	52709		905					30916	29625	39559	45716		905					986	1145	2574	2507
						810				355.96				0.55				0.1		908	3270	3023	3235	3491						908	1452	1396	1879	2348						908	800	643	742	1135
						810			331.27				132.87				0.1			909	13102.5	11799.5	23679	19284						909	8575	7288	15678.5	14354.5						909	2149.5	2724.5	3031	3296
797	47.31	483.34				813				1997.3				0.1				0.1		910	1775	3953	4282	4024						910	3363.5	2747.5	2624.5	2198.5						910	35		1	1
						813			1856.67				501.71				0.1			911	31910.5	27754.5	23409.5	26830.5						911	22825	21286	16509	21727						911	2941.5	2777.5	2255.5	1859.5
						814				970.16				2.44				0.1		914	15410.5	13970.5	13690	16572						914	16579.5	17463.5	14353	13285						914	2535.5	2873.5	1	3163
803			1614.43	2120.36		814			846.27				230.7				0.1			916					26382.5	24077.5	33156	29725		916					25056.5	23646.5	23807	6171		916					1016.5	1091.5	823	1004
						815				1233.66				0.1				0.1
						815			849.6				206.46				0.1			920	1	19042.5	26117	29476						920	1	14398.5	15493	24193						920	2903.5	2628.5	3262	3990
						816				1103.52				0.1				0.1		922					23743	22218	30313	26716		922					15923	16323	16792	21339		922					1109	759	831	1302
						816			926.44				107.67				0.1			924	15912	13680	8706	7836						924	8978	11315	5689	5757						924	5080	4819	1985	2247
808		770.71				817		328.08				0.1				0.64				928					33381.5	32266.5	36922.5	39568.5		928					28150	18462	30235	27662		928					3216.5	3205.5	4497.5	3826.5
						817	186.85				20.78				0.1					930					18269.5	16517.5	26664.5	22227.5		930					8569	7297	12494	9176		930					4144.5	3668.5	6002.5	5435.5
808	213.28					818				1535.77				6.55				0.1		932	22373.5	20910.5	33935.5	34296.5						932	16454	1	22590	28070						932	1581.5	1	2431.5	2428.5
809			2110.67	1043.83		818			1466.79				310.64				0.1			933					37379.5	35787.5	38798	37404		933					32006	23634	26138.5	27293.5		933					497.5	594.5	1032	839
810			212.5	214.25		819				1447.66				0.1				0.1		940					13027.5	12829.5	12235.5	13180.5		940					8556	7238	8509	10279		940					332.5	284.5	526.5	525.5
						819			1162.61				157.07				0.1			947	15066.5	14746.5	11650	754						947	9995	11971	7998.5	14.5						947	1202.5	1744.5	958	794
813				4414.74		821		398.47				5.12				0.1				949	5083	4299	9593.5	10403.5						949	3078.5	1828.5	5030	3733						949	352	406	788.5	846.5
						821	444.94				32.73				0.1					952	4333.5	4163.5	5241.5	4714.5						952	3061	2991	3086	2654						952	161.5	173.5	276.5	244.5
813			4723.3			822				1422.74				1.14				0.1		955	12041	12503	23062.5	21415.5						955	8020.5	9377.5	15627	15099						955	1947	1156	2619.5	2282.5
814			5204.45	1258.34		822			1345.23				78.81				0.1			966	3275.5	2600.5	3012.5	2950.5						966	1508	1422	1246	1563						966	1202.5	1225.5	1093.5	991.5
815			1608	2904.36																967	14640	10906	17711.5	17996.5						967	10041	8934	14651.5	11514.5						967	3728.5	4064.5	4680	3823
816			1732.53	2661.63																972	6479	3473	11862	10718						972	3028	3177	6436	6286						972	10.5	64.5	100.5	165.5
817	63.1	315.55				823		1094.53				0.1				1.64				975	2990.5	3165.5	7167.5	7827.5						975	3572.5	3677.5	6476.5	6501.5						975	1	1	1	1
						823	559.26				58.57				0.1					977					64149.5	63289.5	66289	61216		977					45072.5	44420.5	51532	49794		977					9566.5	9764.5	12418	11781
																				978	3288.5	3452.5	3539.5	3392.5						978	6558.5	7227.5	5308.5	3027.5						978	926	847	643	612
818			2409.51	1993.36		824				1955.1				4.99				0.1		1001	11948	12046	14106	12833						1001	6102	6266	6631	6279						1001	2865.5	3045.5	2658.5	2699.5
819			2234.69	1363.33		824			1869.86				664.05				0.1			1008	7150	6325	10840.5	11671.5						1008	7524	9821	8993.5	9452.5						1008	1132	1401	1493.5	1024.5
821	286.6	317.73				825				1174.47				0.1				0.1		1016	4433.5	3983.5	3923.5	3620.5						1016	1322.5	1575.5	1515.5	1348.5						1016	2172.5	2431.5	2350.5	2322.5
						825			940.61				158.77				0.1
						826				1704.24				0.28				0.1
822			3787.9	2424.45		826			1542.6				67.78				0.1
						828				210.68				0.1				0.72
823		586.83				828			185.55				40.33				0.1
						830				1129.36				0.1				0.1
823	492.33					830			832.09				143.29				0.1
824			4927.57	3996.58		831				277.45				0.1				0.1
825			1388.87	1868.83		831			159.12				173.85				0.1
826			3122.78	3667.31		833				254.11				0.1				3.22
828			107.61	99.12		833			547.14				98.14				0.1
830			1652.3	1058.85		835				1719.42				0.1				0.1
831			52.9	135.53		835			1324.12				89.2				0.1
833			741.87	263.94		837				1212.11				0.1				0.1
835			974.6	1607.36		837			860.39				494.19				0.1
837			1729.61	1572.28		838		150.29				0.1				0.1
						838	166.88				49.25				0.1
838		196.96				840				889.6				0.1				2.07
838	123.93					840			853.93				44.48				0.1
840			1460.63	1189.05		841				1463.85				0.1				0.1
						841			1210.51				338.48				0.1
841			2506.91	2059.31		842				1259.12				0.1				0.1
						842			976.64				24.54				0.1
842			2949.51	2334.72		844				1015.53				0.1				0.1
						844			823.61				50.19				0.1
844			988.45	1342.35
						847		1783.5				0.1				0.1
						847	1253.73				143.34				0.1
847		1784.73
847	2233.24					851		439.44				3				0.1
851	266.5	235.11				851	340.52				261.72				0.1
						852				1238.32				0.1				0.1
						852			1315.3				180.27				0.1
852			1380.33	2594.69		854				2208.99				0.1				0.1
						854			1982.36				0.1				0.1
						855				3044.77				0.1				0.1
						855			1807.89				1753.49				0.1
						859				1277.8				0.1				0.1
						859			1004.37				145.59				0.1
						860				1440.64				0.1				0.1
854				4357.43		860			966.46				0.1				0.1
854			3992.96
855				4404.21		862		1548.59				7.11				0.1
						862	777.55				243.8				0.1
855			4102.74
859			2326.21	1252.09		865				1238.66				0.1				0.1
						865			1230.11				115.56				0.1
860			3097.79	1587.98		868				2605.31				0.1				0.1
						868			2283.16				108.78				0.1
862		962.18				872				914.86				0.1				0.1
862	684.22					872			837.14				53.51				0.1
865			2310.85	1511.34		874				593.04				4.07				0.1
868			665.05	562.39		874			752.92				478.57				0.1
						875				1602				0.1				0.1
						875			838.81				658.42				0.1
						876		181.01				0.1				0.1
						876	148.09				15.27				0.1
						879				3017.88				2.2				0.1
						879			2007.61				1544.22				0.1
						887				4090.8				0.1				0.1
872			1697.71	1638.53		887			3955.44				142.17				0.1
						888				2971.27				0.1				0.1
874			1404.29	496.84		888			2478.05				99				0.1
						891				1643.18				0.41				0.1
875			1469.07	2427.8		891			1096.95				649.44				0.1
						896				1406.26				0.1				0.1
876	31.5	159.6				896			932.7				77.15				0.1
						898		812.49				0.68				0.1
						898	481.15				49.77				0.1
879				3756.63
879			2785.94			899		869.81				0.1				0.1
						899	805.83				27.24				0.1
887				8944.54
887			11484.4
888			754.08	1065.7		903				2903.24				0.1				0.1
891			3156.42	2607.31		903			1563.03				574.58				0.1
896			3113.14	1940.55		904				3992.12				5.5				0.1
						904			1127.32				894.69				68.03
						905				2103.95				0.1				0.1
898		566.39				905			1906.62				63.8				0.1
						908		219.72				0.1				0.1
898	275.02					908	164.82				34.35				0.1
899	192.01	349.61
903				1998.47		909		1287.16				1.7				0.1
						909	1107.23				424.82				0.1
903			2488.6
904				3012.86		910		661.771				3.52				0.1
904			3873.26			910	477.37				192.14				0.1
905			834.28	2324.83
908	195.83	187.55				911		731.39				2.36				0.1
						911	759.94				378.19				0.1
						914		1014.68				0.1				0.1
						914	803.8				10.3				0.1
						916				1531.35				0.1				0.1
909		1405.63				916			1450.93				263.19				0.1
909	994.33
910		314.63
910	203.22
911	680.29	646.75				920		1124.99				1.63				0.11
						920	801.66				123.37				0.1
						922				947.36				2.14				0.1
						922			804.47				69.55				0.1
						924		868.7				0.2				0.1
914	867.37	1096.09				924	704.52				145.08				0.1
						928				692.88				0.1				0.1
						928			1107.79				35.59				0.1
916			1609.67	1614.52		930				964.37				0.1				0.1
						930			683.98				23.09				0.1
						932		1597.06				1.47				0.1
						932	1175.02				560.19				0.1
						933				823.21				1.6				0.1
						933			1202.41				126.66				0.1
920	1083.76	932.46				940				1254.87				0.59				0.1
						940			1115.84				227.36				0.1
						947		624.9				0.1				0.1
922			1140.53	1516.5		947	510.79				77.46				0.1
						949		602.57				0.17				0.1
924	497.01	500.96				949	370.02				128.65				0.1
						952		529.18				0.1				0.1
						952	368.22				12.85				0.1
928			2359.17	956.08		955		1044.79				0.1				0.1
						955	774.58				24.38				0.1
930			710.29	1370.95		966		395.98				0.1				0.1
						966	327.18				95.88				0.1
932	1253.01	1772.8				967		549.83				2.95				1.19
						967	334.67				4.68				0.1
						972		622.08				0.1				0.1
933			1524.82	1127.82		972	254.7				0.1				0.1
						975		434.92				2.12				0.1
940			1518.76	1120.73		975	274.02				15.3				0.1
						977				1247.93				0.1				0.1
947	298.05	337.07				977			1394.06				113.96				0.1
						978		304.14				6.18				0.1
						978	187.2				244.98				0.1
949	242.62	369.3				1001		626.56				0.1				0.1
						1001	418.48				6.74				0.1
						1008		595.38				0.99				0.1
952	200.81	322.52				1008	360.88				42.34				0.1
						1016		451.53				3.51				2.02
						1016	448.69				53.81				0.1
955	1084.82	1291.81
966	288.78	268.13
967	289.85	530.72
972	245.12	522.84
975	181.76	249.6
977			1205.52	2872.78
978	375.01	242.59
1001	414.25	616.26
1008	189.74	361.74
1016	296.89	356.55
[truncated: 5 more columns]

## Sheet: Figure 3
3A																		3B																		3C
	No Vx								RSV Vx										No Vx								RSV Vx										No Vx								RSV Vx
	EP		LP		EF		FT		EP		LP		EF		FT				EP		LP		EF		FT		EP		LP		EF		FT				EP		LP		EF		FT		EP		LP		EF
Sample	M	C	M	C	M	C	M	C	M	C	M	C	M	C	M	C		Sample	M	C	M	C	M	C	M	C	M	C	M	C	M	C	M	C		Sample	M	C	M	C	M	C	M	C	M	C	M	C	M
697								6952										697								4829										697								1218.19
697							3205											697							3403											697							576.12
																																				738								493.08
																																				738							236
736								15953										736								15387										736								1660.74
736							8981											736							9157											736							1001.7
738								29086										738								3278										749								824.11
738							3431											738							1589											749							327.38
749								9353										749								8609										751								484.78
749							2389											749							1245											751							221.58
751								3356										751								1206										752								247.25
751							1990											751							536											752							156.83
752								416										752								238										753						463.27
752							316											752							132											753					349.92
753						3363												753						910												762				501.07
753					3325													753					857													762			414.23
																																				764				444.07
762				1102														762				2286														764			283.34
762			1024															762			2257
																		764				452														770				855.48
764				1044																																770			458.3
																																				772				441.57
764			659															764			979															772			664.41
																		770				5670														773								406.53
770				14012																																773							194.5
																																				775						723.86
770			5142															770			2580															775					425.69
772				1390														772				827														776						376.21
772			3123															772			1552															776					240.77
773								1306										773								1070										777								447.92
773							1203											773							1080											777							52.86
775						3600												775						1340												778				522.54
775					3465													775					1091
776						991												776						3232												778			315.85
776					1015													776					3137
777								20503										777								16252										779						1068.26
777							9525											777							9153											779					366.25
																		778				3223														780						589.97
778				3221																																780					455.67
778			1014															778			1029
																																				783								731.92
779						3789												779						4775												783							431.75
																																				784								365.42
779					1203													779					1536													784							197.16
780						1592												780						1341												787								307.51
780					1458													780					1261													787							410.6
																																				788								1077.64
																																				788							929.78
783								1022										783								2150										791								930.94
783							861											783							1017											791							626.11
784								10701										784								3486										792		251.25
784							3436											784							1596
787								2952										787								975										792	556.19
787							1089											787							367											794								322.21
788								67389										788								14259										794							173.74
788							53374											788							9775											796
791								3847										791								3077										796													3493.9
791							2069											791							1071											797								483.34
																																				797							47.31
792		10224																792		5450																807
																																				807
792	13145																	792	10013																	808						770.71
794								2144										794								1095
794							2993											794							963											808					213.28
796														6735				796														12292.4				809												1043.83
796													5522.83					796													10556.7					809											2110.67
797								3200										797								1678										810										214.25
797							1401											797							911											810									212.5
803																86115		803																79970.3		813
803															84104.9			803															84598.4
807				1202														807				1789														813													4723.3
807			1121															807			1779															814												1258.34
																																				814											5204.45
808						12453												808						5013												815
																																				815
808					10835													808					5179													816
809												3438						809												9043.61						816
809											8500.28							809											31678.2							817								315.55
810										362								810										876.754								817							63.1
810									1055.39									810									1074.88									818
																																				818													2409.51
																																				819
																																				819
813														72434				813														70934.3				821		317.73
																																				821	286.6
813													78713.4					813													74544.2					822
814												3263						814												12549.5						822													3787.9
814											12190.4							814											45291.6
815																62488		815																27706.3		823		526.7
815															41401.3			815															28511.7			823	492.33
816																37194		816																35630.1		824
816															34838.2			816															30277.3			824													4927.57
817								1473										817								848										825
817							1327											817							828											825													1388.87
818														8048				818														4386.68				826												3667.31
818													9695.6					818													12518.6					826											3122.78
819																47600		819																83264.1		828										99.12
819															32493.9			819															74793.9			828									107.61
821		3382																821		805																830
821	9408																	821	1993																	830													1652.3
822														34593				822														48121.5				831										135.53
822													36475.4					822													50046.3					831									52.9
																																				833										263.94
823		1068																823		505																833									741.87
																																				835
823	938																	823	435																	835
824														53657				824														48049.7				837
824													57604.5					824													51973.9					837
825														21048				825														32156.9				838				196.96
825													9729.1					825													31115.1					838			123.93
826												66121						826												51954.4						840
826											68783.4							826											60742.9							840
828										140								828										311.439								841
828									131.214									828									519.79									841
830														86890				830														28805.7				842
830													41373.4					830													25526.7					842
831										813								831										361.077								844
831									675.939									831									355.223									844
833										5520								833										3014.76
833									9990.92									833									9685.67									847						1784.73
835																46624		835																78876.8		847					2233.24
835															31897.5			835															77151.4			851		235.11
837																6086		837																9628.38		851	266.5
837															3374.17			837															8031.17			852
838				1048														838				430														852
838			3114															838			846
840																27340		840																29323.2		854												4357.43
840															57939.5			840															32596.5			854											3992.96
841																80906		841																44110.1		855
841															86385.6			841															48308.8
842																84887		842																73891		855													4102.74
842															40271.6			842															24079.1			859
844																9189		844																12267.1		859													2326.21
844															8968.6			844															10524.3			860
																																				860
847						10029												847						9490
																																				862						962.18
847					8456													847					8131													862					684.22
851		2083																851		2090																868
851	2828																	851	2351																	868
852																15621		852																13709.7
852															5674.82			852															11034.4
854												35229						854												36427.3						872
																																				872
854											75796.8							854											75605.4							874												496.84
																																				874											1404.29
855														33836				855														26260.8				875
																																				875													1469.07
855													69328					855													26468.7					876				159.6
859														56446				859														38938.9				876			31.5
859													59675.9					859													41894.2
860																86467		860																51946.4		879												3756.63
860															66966.8			860															29460.4			879											2785.94
																																				887												8944.54
862						3508												862						1887
																																				887											11484.4
862					2734													862					1735													888
865														9544				865														5692.72				888
865													12768					865													5182.11					891
868																58498		868																155818		891
868															30930.2			868															77328.1			896												1940.55
																																				896											3113.14
																																				898						566.39
872																79358		872																60577.6
872															28090.7			872															28909.4			898					275.02
874												1052						874												1535.86						899						349.61
874											5894.04							874											7576.28							899					192.01
875														26543				875														25803.7				865
875													17597.2					875													25032.2					865													2310.85
876				203														876				163														903
876			311															876			183
																																				903													2488.6
879												32696						879												12319
																																				904
879											49029.4							879											28357.1							904													3873.26
																																				905
887												37909						887												62306.1						905
																																				908						187.55
887											86732							887											69501.9							908					195.83
888																37183		888																29710.2
888															15141.3			888															13609.2			909						1405.63
891																31889		891																43715.3		909					994.33
891															31963.9			891															28251.5
896												84220						896												10727						910		314.63
896											84823.2							896											43127.2							910	203.22
																																				911				646.75
898						1082												898						3209												911			680.29
																																				914						1096.09
898					1079													898					3305													914					867.37
899						6200												899						1456												916
899					2910													899					926													916													1609.67
903														10198				903														76264.6				920		932.46
																																				920	1083.76
903													12301.6					903													79956.9					922
																																				922
904														13026				904														80580.6				924		500.96
																																				924	497.01
904													9709					904													70755.5					928
905																44558		905																76128.9		928													2359.17
905															22619.4			905															43817.3			930
908						448												908						3203												930
908					455													908					1793													932								1772.8
																																				932							1253.01
909						9648												909						9621												933
																																				933
909					9592													909					9674													940												1120.73
																																				940											1518.76
910		309																910		1291																947						337.07
																																				947					298.05
910	396																	910	1225																	949								369.3
911				3528														911				4473														949							242.62
911			3534															911			3363															952						322.52
914						8029												914						3480												952					200.81
914					7165													914					3209													955								1291.81
916														9215				916														3604.84				955							1084.82
916													9472.05					916													3543.85					966				268.13
																																				966			288.78
																																				967						530.72
																																				967					289.85
																																				972								522.84
920		3316																920		3377																972							245.12
920	5681																	920	3379																	975						249.6
922																12236		922																16524.8		975					181.76
922															5919.53			922															9876.22			977
924		1113																924		1013																977
924	3484																1.33086	924	2086																	978						242.59
928														23990			0.996269	928														13872.4				978					375.01
928													18531.8					928													9372.37					1001				616.26
930																28961		930																8230.8		1001			414.25
930															18946.8			930															3292.32			1008								361.74
932								9994										932								4870										1008							189.74
932							3721											932							2618											1016				356.55
933																26399		933																36496.9		1016			296.89
933															8857.69			933															9574.87			803
940												1932						940												4235.38						803
940											2089.37							940											4961.51
947						2588												947						1029
947					1167													947					1016
949								4269										949								1525
949							1562											949							782
952						1173												952						931
952					588													952					652
955								7389										955								4498
955							4201											955							3267
966				1086														966				357
966			1893															966			364
967						9558												967						3679
967					6473													967					3279
972								3895										972								1120
972							2685											972							985
975						819												975						834
975					1045													975					828
977																58717		977																38551.7
977															51273.9			977															30996.7
978						957												978						306
978					418													978					340
1001				3684														1001				1405
1001			3473															1001			1323
1008								1140										1008								974
1008							986											1008							368
1016				1094														1016				499
1016			1075															1016			434
																														1.01908
[truncated: 20 more columns]

## Sheet: Figure 4
4a					4b					4c					4d
Sample	Gestational Week at Delivery	M	C		Sample	Gestational Week at Delivery	M	C		Sample	Gestational Week at Delivery	M	C		Sample	Gestational Week at Delivery	M	C
697	39	3205	6952		697	39	3403	4829		796	38	5523	6735		796	38	10557	12292
876	35	311	203		752	39	132	238		803	39	84105	86115		803	39	84598	79970
752	39	316	416		876	35	183	163		809	36	8500	3438		809	36	31678	9044
910	32	396	309		978	38	340	306		810	31	1055	362		810	31	1075	877
978	38	418	957		966	34	364	357		813	37	78713	72434		813	37	74544	70934
908	38	455	448		787	39	367	975		814	35	12190	3263		814	35	45292	12550
952	37	588	1173		1008	41	368	974		815	41	41401	62488		815	41	28512	27706
764	34	659	1044		1016	35	434	499		816	41	34838	37194		816	41	30277	35630
783	40	861	1022		823	33	435	505		818	37	9696	8048		818	37	12519	4387
823	33	938	1068		751	41	536	1206		819	40	32494	47600		819	40	74794	83264
1008	41	986	1140		952	37	652	931		822	37	36475	34593		822	37	50046	48121
778	35	1014	3221		949	40	782	1525		824	38	57605	53657		824	38	51974	48050
776	38	1015	991		817	39	828	848		825	37	9729	21048		825	37	31115	32157
762	36	1024	1102		975	38	828	834		826	36	68783	66121		826	36	60743	51954
975	38	1045	819		838	34	846	430		828	32	131	140		828	32	520	311
1016	35	1075	1094		753	37	857	910		830	38	41373	86890		830	38	25527	28806
898	37	1079	1082		797	41	911	1678		831	33	676	813		831	33	355	361
787	39	1089	2952		899	38	926	1456		833	33	9991	5520		833	33	9686	3015
807	36	1121	1202		794	40	963	1095		835	39	31897	46624		835	39	77151	78877
947	37	1167	2588		764	34	979	452		837	39	3374	6086		837	39	8031	9628
773	39	1203	1306		972	41	985	1120		840	39	57939	27340		840	39	32596	29323
779	37	1203	3789		947	37	1016	1029		841	39	86386	80906		841	39	48309	44110
817	39	1327	1473		783	40	1017	2150		842	40	40272	84887		842	40	24079	73891
797	41	1401	3200		778	35	1029	3223		844	39	8969	9189		844	39	10524	12267
780	38	1458	1592		791	41	1071	3077		852	39	5675	15621		852	39	11034	13710
949	40	1562	4269		773	39	1080	1070		854	35	75797	35229		854	35	75605	36427
966	34	1893	1086		775	37	1091	1340		855	37	69328	33836		855	37	26469	26261
751	41	1990	3356		910	32	1225	1291		859	38	59676	56446		859	38	41894	38939
791	41	2069	3847		749	39	1245	8609		860	39	66967	86467		860	39	29460	51946
749	39	2389	9353		780	38	1261	1341		865	37	12768	9544		865	37	5182	5693
972	41	2685	3895		1001	36	1323	1405		868	41	30930	58498		868	41	77328	155818
862	37	2734	3508		779	37	1536	4775		872	39	28091	79358		872	39	28909	60578
851	31	2828	2083		772	35	1552	827		874	34	5894	1052		874	34	7576	1536
899	38	2910	6200		738	40	1589	3278		875	37	17597	26543		875	37	25032	25804
794	40	2993	2144		784	42	1596	3486		879	35	49029	32696		879	35	28357	12319
838	34	3114	1048		862	37	1735	1887		887	36	86732	37909		887	36	69502	62306
772	35	3123	1390		807	36	1779	1789		888	41	15141	37183		888	41	13609	29710
753	37	3325	3363		908	38	1793	3203		891	41	31964	31889		891	41	28252	43715
738	40	3431	29086		821	32	1993	805		896	36	84823	84220		896	36	43127	10727
784	42	3436	10701		924	31	2086	1013		903	37	12302	10198		903	37	79957	76265
775	37	3465	3600		762	36	2257	2286		904	38	9709	13026		904	38	70756	80581
1001	36	3473	3684		851	31	2351	2090		905	42	22619	44558		905	42	43817	76129
924	31	3484	1113		770	36	2580	5670		916	37	9472	9215		916	37	3544	3605
911	36	3534	3528		932	40	2618	4870		922	39	5920	12236		922	39	9876	16525
932	40	3721	9994		776	38	3137	3232		928	37	18532	23990		928	37	9372	13872
955	39	4201	7389		914	37	3209	3480		930	40	18947	28961		930	40	3292	8231
770	36	5142	14012		955	39	3267	4498		933	39	8858	26399		933	39	9575	36497
920	33	5681	3316		967	38	3279	3679		940	34	2089	1932		940	34	4962	4235
967	38	6473	9558		898	37	3305	3209		977	40	51274	58717		977	40	30997	38552
914	37	7165	8029		911	36	3363	4473
847	37	8456	10029		920	33	3379	3377
736	39	8981	15953		808	37	5179	5013
821	32	9408	3382		847	37	8131	9490
777	39	9525	20503		777	39	9153	16252
909	37	9592	9648		736	39	9157	15387
808	37	10835	12453		909	37	9674	9621
792	31	13145	10224		788	40	9775	14259
788	40	53374	67389		792	31	10013	5450

## Sheet: Figure 5
5a					5b					5c						5d
											<2 weeks		>2 weeks				<2 weeks		>2 weeks
Sample	Days Post Vx	M	C		Sample	Days Post Vx	M	C		Sample	M	C	M	C		Sample	M	C	M	C
796	42	5522.83	6735.35		796	42	10556.7	12292.4		796	5522.83	6735.35				796	10556.7	12292.4
828	1	131.214	140.01		828	1	519.79	311.439		828	131.214	140.01				828	519.79	311.439
810	3	1055.39	361.912		810	3	1074.88	876.754		810	1055.39	361.912				810	1074.88	876.754
831	4	675.939	813.03		831	4	355.223	361.077		831	675.939	813.03				831	355.223	361.077
809	7	8500.28	3438.07		809	7	31678.2	9043.61		809	8500.28	3438.07				809	31678.2	9043.61
833	6	9990.92	5520.47		833	6	9685.67	3014.76		833	9990.92	5520.47				833	9685.67	3014.76
874	6	5894.04	1052.39		874	6	7576.28	1535.86		874	5894.04	1052.39				874	7576.28	1535.86
814	14	12190.4	3263.27		814	14	45291.6	12549.5		814	12190.4	3263.27				814	45291.6	12549.5
903	13	12301.6	10198.3		903	13	79956.9	76264.6		903	12301.6	10198.3				903	79956.9	76264.6
854	16	75796.8	35228.9		854	16	75605.4	36427.3		854			75796.8	35228.9		854			75605.4	36427.3
879	17	49029.4	32695.6		879	17	28357.1	12319		879			49029.4	32695.6		879			28357.1	12319
815	21	41401.3	62488.4		815	21	28511.7	27706.3		815			41401.3	62488.4		815			28511.7	27706.3
865	21	12768	9543.9		865	21	5182.11	5692.72		865			12768	9543.9		865			5182.11	5692.72
813	23	78713.4	72433.9		813	23	74544.2	70934.3		813			78713.4	72433.9		813			74544.2	70934.3
887	22	86732	37909.4		887	22	69501.9	62306.1		887			86732	37909.4		887			69501.9	62306.1
826	23	68783.4	66120.7		826	23	60742.9	51954.4		826			68783.4	66120.7		826			60742.9	51954.4
940	24	2089.37	1932.43		940	24	4961.51	4235.38		940			2089.37	1932.43		940			4961.51	4235.38
818	24	9695.6	8048.19		818	24	12518.6	4386.68		818			9695.6	8048.19		818			12518.6	4386.68
841	25	86385.6	80906.3		841	25	48308.8	44110.1		841			86385.6	80906.3		841			48308.8	44110.1
803	25	84104.9	86114.8		803	25	84598.4	79970.3		803			84104.9	86114.8		803			84598.4	79970.3
824	28	57604.5	53657.2		824	28	51973.9	48049.7		824			57604.5	53657.2		824			51973.9	48049.7
855	27	69328	33836.2		855	27	26468.7	26260.8		855			69328	33836.2		855			26468.7	26260.8
875	30	17597.2	26543		875	30	25032.2	25803.7		875			17597.2	26543		875			25032.2	25803.7
896	28	84823.2	84219.9		896	28	43127.2	10727		896			84823.2	84219.9		896			43127.2	10727
916	28	9472.05	9215.16		916	28	3543.85	3604.84		916			9472.05	9215.16		916			3543.85	3604.84
904	31	9709	13025.6		904	31	70755.5	80580.6		904			9709	13025.6		904			70755.5	80580.6
822	33	36475.4	34592.7		822	33	50046.3	48121.5		822			36475.4	34592.7		822			50046.3	48121.5
859	34	59675.9	56446.2		859	34	41894.2	38938.9		859			59675.9	56446.2		859			41894.2	38938.9
928	33	18531.8	23989.6		928	33	9372.37	13872.4		928			18531.8	23989.6		928			9372.37	13872.4
819	35	32493.9	47600.2		819	35	74793.9	83264.1		819			32493.9	47600.2		819			74793.9	83264.1
825	10	9729.1	21047.7		825	10	31115.1	32156.9		825			9729.1	21047.7		825			31115.1	32156.9
933	39	8857.69	26399.1		933	39	9574.86	36496.9		933			8857.69	26399.1		933			9574.86	36496.9
816	41	34838.2	37194		816	41	30277.3	35630.1		816			34838.2	37194		816			30277.3	35630.1
830	41	41373.4	86889.6		830	41	25526.7	28805.7		830			41373.4	86889.6		830			25526.7	28805.7
837	43	3374.16	6086.45		837	43	8031.16	9628.38		837			3374.16	6086.45		837			8031.16	9628.38
872	33	28090.7	79358.4		872	33	28909.4	60577.6		872			28090.7	79358.4		872			28909.4	60577.6
840	45	57939.4	27339.9		840	45	32596.5	29323.2		840			57939.4	27339.9		840			32596.5	29323.2
930	45	18946.8	28960.5		930	45	3292.32	8230.8		930			18946.8	28960.5		930			3292.32	8230.8
835	48	31897.5	46623.9		835	48	77151.4	78876.8		835			31897.5	46623.9		835			77151.4	78876.8
922	48	5919.53	12235.6		922	48	9876.22	16524.8		922			5919.53	12235.6		922			9876.22	16524.8
852	48	5674.81	15621.2		852	48	11034.4	13709.7		852			5674.81	15621.2		852			11034.4	13709.7
868	50	30930.2	58497.5		868	50	77328.1	155818		868			30930.2	58497.5		868			77328.1	155818
860	50	66966.8	86467.2		860	50	29460.4	51946.4		860			66966.8	86467.2		860			29460.4	51946.4
844	51	8968.6	9189.09		844	51	10524.3	12267.1		844			8968.6	9189.09		844			10524.3	12267.1
842	53	40271.6	84887.3		842	53	24079.1	73891		842			40271.6	84887.3		842			24079.1	73891
977	55	51273.8	58716.8		977	55	30996.7	38551.7		977			51273.8	58716.8		977			30996.7	38551.7
888	59	15141.2	37182.6		888	59	13609.2	29710.2		888			15141.2	37182.6		888			13609.2	29710.2
891	63	31963.9	31888.5		891	63	28251.5	43715.3		891			31963.9	31888.5		891			28251.5	43715.3
905	66	22619.4	44557.6		905	66	43817.3	76128.9		905			22619.4	44557.6		905			43817.3	76128.9

## Sheet: Figure 6
	No Vx		RSV Vx
Sample	M	C	M	C
697		0.00217
697	0.00117
736		0.00077
736	0.00079
738		4.38e-05
738	7.13e-05
749		0.00158
749	0.00427
751		0.0015
751	0.0021
752		0.00294
752	0.00149
753		0.00172
753	0.00241
762		0.00359
762	0.00673
764		0.00154
764	0.00207
770		0.00052
770	0.00057
772		0.0009
772	0.00099
773		0.00663
773	0.00538
775		0.00062
775	0.00068
776		0.00099
776	0.0009
777		0.00247
777	0.00278
778		0.00085
778	0.00088
779		0.00145
779	0.00157
780		0.00152
780	0.00192
783		0.00491
783	0.0027
784		0.00176
784	0.00312
787		0.00086
787	0.00069
788		0.00137
788	0.00131
791		0.0008
791	0.00059
792		0.00073
792	0.00076
794		0.00901
794	0.00773
796				0.00192
796			0.00117
797		0.00393
797	0.00344
803				0.00126
803			0.003575
807
807
808		0.00064
808	0.00061
809				0.00023
809			0.000263
810				0.00046
810			0.0001
813				0.00021
813			0.00022
814				0.00023
814			0.00028
815				0.0003
815			0.00019
816				0.00039
816			0.00029
817		0.00165
817	0.00165
818				0.00019
818			0.00019
819				0.00053
819			0.00043
821		0.00065
821	0.0007
822				0.00014
822			0.00037
823		0.00111
823	0.00202
824				0.00038
824			0.00034
825				0.00035
825			0.00028
826				0.00039
826			0.00034
828				0.00017
828			0.00015
830				0.00012
830			0.00041
831				0.00052
831			0.00091
833				0.00041
833			0.00045
835				0.00124
835			0.00196
837				0.00015
837			0.00015
838		0.00223
838	0.00233
840				0.00011
840			0.00021
841				0.00012
841			0.00034
842				0.00024
842			0.00039
844				0.00065
844			0.00081
847		0.00141
847	0.00192
851		0.00197
851	0.00815
852				0.00052
852			0.0004
854				0.00032
854			0.00043
855				0.00018
855			0.00016
859				0.00014
859			0.00036
860				0.00021
860			0.00039
862		0.0011
862	0.00196
865				0.001657
865			0.002255
868				0.00014
868			0.00021
872				0.00029
872			0.0003
874				0.00019
874			0.00021
875				0.00011
875			0.00024
876		0.00261
876	0.00223
879				0.00042
879			0.00036
887				0.00155
887			0.00161
888				0.00151
888			0.00142
891				0.00011
891			0.00025
896				0.00013
896			0.00061
898		0.00139
898	0.00131
899		0.00081
899	0.00084
903				0.00017
903			0.00014
904				0.00016
904			0.00022
905				0.00026
905			7e-05
908		0.00025
908	0.00021
909		0.00073
909	0.00071
910		0.00535
910	0.00376
911		0.00151
911	0.00158
914		0.00203
914	0.00208
916				0.00125
916			0.00114
919		0.00153
919	0.00246
920		0.00132
920	0.00213
922				0.00297
922			0.00314
924		0.00957
924	0.00798
928				0.00128
928			0.00205
930				0.00031
930			0.00032
932		0.00125
932	0.00123
933				0.00054
933			0.00018
940				0.00086
940			0.0007
947		0.00075
947	0.00051
949		0.0025
949	0.00407
952		0.00186
952	0.00112
955		0.0012
955	0.00209
966		0.00151
966	0.00344
967		0.00096
967	0.00087
972		0.00074
972	0.00098
975		0.0012
975	0.00109
977				0.00181
977			0.00107
978		0.00186
978	0.00157
1001		0.00592
1001	0.00165
1008		0.00071
1008	0.0018
1016		0.00115
1016	0.00148
